# Supplementary material for: De novo oviduct transcriptome of the moor frog Rana arvalis: a quest for maternal effect candidate genes
Source: PeerJ. 2018 Aug 16;6:e5452. doi: 10.7717/peerj.5452 (PMC6098945; doi:10.7717/peerj.5452)
Supplement: Supplemental Information 2 [file peerj-06-5452-s002.xlsx]

## Sheet: Sheet1
SI2. List of unigenes that are significantly correlated with embryonic acid tolerance. We performed correlation analysis between the expression data (FPKM) of each unigene with the corresponding acid tolerance of each individual. A strict correlation threshold was applied (|r| > 0.9 and p-value < 0.01).
	S1	S2	B1	B2	T1	T2
Acid tolerance	0	0.159	0.065	0.084	0.128	0.533
Unigene	S1	S2	B1	B2	T1	T2	r	p-value	gene_annotation
CL9277.Contig1_All	0.7829	0.9729	0.9007	0.9446	0.9203	1.5888	0.991729	0.000102331	Rana arvalis ADP/ATP translocase (AAT) pseudogene, AAT-C2 allele, partial sequence
CL2404.Contig6_All	0.6583	0.8064	0.6812	0.7841	0.79	1.3775	0.991563	0.000106485	Rana rugosa got1 gene for glutamate oxaloacetate transaminase, partial cds
CL5055.Contig2_All	0.0523	0.3293	0.1052	0.2547	0.4301	1.5543	0.990426	0.000137067	PREDICTED: Xenopus (Silurana) tropicalis prolyl endopeptidase-like (LOC100493010), partial mRNA
CL2320.Contig2_All	1.4511	1.7741	1.4057	1.5208	1.6615	2.8765	0.990055	0.000147853	Xenopus (Silurana) tropicalis dynein, axonemal, light chain 4 (dnal4), mRNA >gi|49522635|gb|BC075591.1| Xenopus tropicalis dynein, axonemal, light chain 4, mRNA (cDNA clone MGC:89593 IMAGE:6994778), complete cds
CL7465.Contig2_All	3.4012	4.2604	3.5627	3.404	4.1129	6.8331	0.98971	0.000158284	Xenopus (Silurana) tropicalis actin related protein 2/3 complex, subunit 4, 20kDa (arpc4), mRNA >gi|49522850|gb|BC074659.1| Xenopus tropicalis actin related protein 2/3 complex, subunit 4, 20kDa, mRNA (cDNA clone MGC:69420 IMAGE:5335599), complete cds
Unigene22335_All	2.0998	2.4515	2.171	2.3781	2.3349	3.9936	0.98927	0.000172088	PREDICTED: Xenopus (Silurana) tropicalis uncharacterized protein C7orf29-like (LOC100487972), mRNA
CL4894.Contig2_All	1.4746	2.0255	1.9533	1.9664	2.0755	4.3846	0.989268	0.000172154	PREDICTED: Sarcophilus harrisii ER degradation enhancer, mannosidase alpha-like 1 (EDEM1), mRNA
Unigene93577_All	1.3357	1.9233	1.6135	1.4318	1.6486	3.9715	0.989057	0.000178963	Bos taurus WAS/WASL interacting protein family, member 1 (WIPF1), mRNA
Unigene29499_All	0.9175	2.3945	1.2931	1.3411	1.9818	4.5468	0.988713	0.000190363	TSA: Anolis carolinensis k41:8939384 transcribed RNA sequence
CL3526.Contig2_All	0	0.6194	0.1732	0	0.354	2.0465	0.987554	0.000231402	Indirana beddomii microsatellite IND009 sequence
Unigene61814_All	2.3025	3.3154	2.5828	2.6284	2.5712	5.9333	0.98693	0.000255105	Xenopus (Silurana) tropicalis ring finger protein 150 (rnf150), mRNA >gi|195540168|gb|BC168034.1| Xenopus tropicalis cDNA clone MGC:185271 IMAGE:7641707, complete cds
CL110.Contig2_All	1.5651	3.8735	2.3473	2.2412	4.4025	9.735	0.986599	0.000268184	TSA: Anguilla japonica contig01291 transcribed RNA sequence
CL7569.Contig2_All	0	0.064	0	0	0.0731	0.3524	0.986545	0.00027033	Xenopus (Silurana) tropicalis cell division cycle and apoptosis regulator 1 (ccar1), mRNA >gi|197245667|gb|BC168596.1| Xenopus tropicalis cDNA clone MGC:185619 IMAGE:8932215, complete cds
CL4541.Contig2_All	0.8131	1.4635	0.9647	0.9622	1.6428	3.4251	0.986443	0.000274459	Xenopus (Silurana) tropicalis transmembrane protein 68 (tmem68), mRNA >gi|111308062|gb|BC121299.1| Xenopus tropicalis novel protein containing acetyltransferase domain, mRNA (cDNA clone MGC:145571 IMAGE:7691093), complete cds
Unigene6981_All	0.2923	0.3945	0.3862	0.3382	0.3758	0.7785	0.986307	0.000279948	Xenopus (Silurana) tropicalis proteasome (prosome, macropain) 26S subunit, ATPase, 5 (psmc5), mRNA
Unigene94303_All	1.2045	2.0131	1.2125	1.5091	1.4159	4.4342	0.985824	0.0003	PREDICTED: Xenopus (Silurana) tropicalis leucine-rich repeat-containing protein 8A-like (LOC100492279), mRNA
CL3798.Contig5_All	0.0435	0.2351	0.1315	0.1061	0.112	0.971	0.985807	0.000300743	Xenopus (Silurana) tropicalis pirin (iron-binding nuclear protein) (pir), mRNA >gi|56971899|gb|BC088499.1| Xenopus tropicalis pirin, mRNA (cDNA clone MGC:97566 IMAGE:6976640), complete cds
CL8884.Contig2_All	0.9794	1.9586	1.205	1.2372	1.3058	6.3274	0.985162	0.000328634	Rana nigromaculata clone rnh-1 microsatellite sequence
Unigene59531_All	1.1963	2.126	1.4482	1.4757	1.8224	3.3019	0.985059	0.000333192	Xenopus (Silurana) tropicalis AES mRNA, complete cds
CL4443.Contig5_All	0	0.1612	0	0.1745	0.1842	1.065	0.984528	0.000357207	PREDICTED: Saccoglossus kowalevskii short-chain acyl-CoA dehydrogenase-like (LOC100372351), mRNA
Unigene81731_All	1.219	2.5597	2.4542	2.5737	2.5076	9.4638	0.984197	0.000372629	PREDICTED: Xenopus (Silurana) tropicalis e3 ubiquitin/ISG15 ligase TRIM25-like (LOC100491261), mRNA
Unigene81200_All	0	2.773	1.9088	0	1.9503	12.2157	0.982681	0.000447333	Zebrafish DNA sequence from clone CH211-60J9 in linkage group 6, complete sequence
Unigene37124_All	6.5815	7.4122	7.1176	7.1832	8.0718	10.9091	0.982601	0.000451465	PREDICTED: Xenopus (Silurana) tropicalis transient receptor potential cation channel, subfamily M, member 7 (trpm7), mRNA
CL635.Contig2_All	0.906	1.5642	1.0051	0.991	1.3123	2.529	0.98229	0.000467667	Xenopus laevis macrophage erythroblast attacher (maea), mRNA >gi|49256047|gb|BC071124.1| Xenopus laevis MGC81431 protein, mRNA (cDNA clone MGC:81431 IMAGE:6635575), complete cds
Unigene93514_All	0.5951	2.41	1.3479	2.0297	2.1424	5.0135	0.982126	0.000476355	Rana catesbeiana myosin heavy chain (MHC-1) mRNA, partial cds
Unigene15575_All	9.696	12.2655	11.5062	12.2177	13.5891	19.9998	0.981784	0.000494735	Xenopus tropicalis solute carrier family 30 (zinc transporter), member 5, mRNA (cDNA clone MGC:146914 IMAGE:7721826), complete cds
Unigene25704_All	0.726	1.1761	1.1694	1.132	1.4935	3.0222	0.981245	0.000524308	PREDICTED: Trichechus manatus latirostris peptidyl arginine deiminase, type II (PADI2), mRNA
Unigene44207_All	32.248	41.6502	35.1826	33.6223	45.514	71.9149	0.981219	0.000525764	Xenopus laevis F-box and leucine-rich repeat protein 5 (fbxl5), mRNA
CL4094.Contig2_All	6.3696	7.3895	7.085	7.3104	7.1408	9.2331	0.98107	0.000534108	PREDICTED: Ornithorhynchus anatinus hect domain and RLD 4 (HERC4), mRNA
Unigene36948_All	35.9335	45.1788	36.4398	46.475	45.9285	122.296	0.980449	0.000569633	Rana temporaria microsatellite BFG167 sequence
Unigene12834_All	9.5255	11.6807	10.8229	9.4454	10.7717	17.0602	0.979283	0.000639356	Rana grahami bradykinin precursor, gene, complete cds
Unigene28550_All	1.3494	1.8215	1.132	1.3149	1.8505	6.2412	0.979115	0.000649706	Salvelinus namaycush clone sn.3.10 transposon Tc1, partial sequence
Unigene10798_All	1.0461	2.1966	0.351	1.9255	2.1519	8.5248	0.978633	0.000679915	Rana hubeiensis clone Pehu-1 microsatellite sequence
Unigene93165_All	1.6818	2.5226	2.3985	1.7755	2.8831	5.8341	0.978136	0.000711803	Rana arvalis microsatellite DNA, clone WRA6-8
CL1405.Contig3_All	1.5034	12.5698	2.197	1.8432	5.1878	31.0515	0.977883	0.000728309	Mus musculus targeted KO-first, conditional ready, lacZ-tagged mutant allele Hnrpdl:tm1a(EUCOMM)Wtsi; transgenic
Unigene85853_All	0.6307	1.5135	0.8465	1.434	0.8649	5.8341	0.977521	0.000752305	Zebrafish DNA sequence from clone DKEY-253E22 in linkage group 3, complete sequence
CL1931.Contig3_All	1.7601	2.63	2.6076	1.8446	3.2791	10.3351	0.977372	0.000762244	PREDICTED: Monodelphis domestica gem-associated protein 8-like (LOC100031887), mRNA
Unigene93706_All	0	0.4486	0.5018	0.6477	1.0254	4.2818	0.977036	0.000784966	Xenopus laevis tumor necrosis factor, alpha-induced protein 8-like 3 (tnfaip8l3), mRNA >gi|49899742|gb|BC076797.1| Xenopus laevis MGC83729 protein, mRNA (cDNA clone MGC:83729 IMAGE:6639647), complete cds
CL3775.Contig1_All	2.3956	2.6231	2.4518	2.4124	2.423	3.1659	0.977011	0.000786648	Xenopus (Silurana) tropicalis FUN14 domain containing 1 (fundc1), mRNA
CL10718.Contig1_All	6.2299	9.6512	6.7084	5.7992	9.309	17.2953	0.976321	0.000834384	PREDICTED: Xenopus (Silurana) tropicalis protein YIPF1-like (LOC100490344), mRNA
Unigene93575_All	1.3018	2.3431	2.0593	2.5372	2.2954	4.7923	0.975949	0.000860723	Xenopus (Silurana) tropicalis SET binding factor 2 (sbf2), mRNA
CL9543.Contig2_All	0.6181	0.8985	0.8136	0.6486	0.7335	1.555	0.975934	0.00086181	PREDICTED: Xenopus (Silurana) tropicalis ligand-dependent nuclear receptor corepressor-like protein-like (LOC100488173), mRNA
Unigene93190_All	0.1974	1.7761	0.7947	0.577	0.609	4.1077	0.975737	0.000875931	Dicentrarchus labrax chromosome sequence corresponding to linkage group 1, top part, complete sequence
CL435.Contig6_All	0.6224	0.985	0.7562	0.7947	0.9492	1.4039	0.975397	0.000900538	Xenopus laevis cDNA clone MGC:80447 IMAGE:5155804, complete cds
Unigene92585_All	0.7033	0.9494	0.885	1.028	0.9042	3.1368	0.974999	0.000929782	Rana grahami bradykinin precursor, gene, complete cds
CL3798.Contig4_All	0.023	0.1451	0.1391	0.0898	0.0711	0.5708	0.974733	0.000949567	Xenopus (Silurana) tropicalis pirin (iron-binding nuclear protein) (pir), mRNA >gi|56971899|gb|BC088499.1| Xenopus tropicalis pirin, mRNA (cDNA clone MGC:97566 IMAGE:6976640), complete cds
CL3950.Contig8_All	0	0.9501	1.0359	0.7814	1.4846	3.934	0.974407	0.000974085	Homo sapiens carnitine palmitoyltransferase 1A (liver) (CPT1A), RefSeqGene on chromosome 11
Unigene1555_All	610.708	692.474	725.819	744.308	776.367	1378	0.974264	0.000984995	Xenopus laevis uncharacterized LOC100049136 (LOC100049136), mRNA
Unigene7768_All	0	1.1215	0.2509	0.9715	0.7691	2.8408	0.974204	0.000989602	TSA: Anolis carolinensis k81:399511 transcribed RNA sequence
Unigene43627_All	246.02	255.309	243.852	246.924	263.981	420.201	0.974114	0.000996458	PREDICTED: Cavia porcellus 60S acidic ribosomal protein P2-like (LOC100716951), mRNA
CL6739.Contig2_All	1.9653	3.0148	2.4731	3.221	3.4457	5.9323	0.974099	0.0009976	Xenopus (Silurana) tropicalis protein phosphatase 1, regulatory (inhibitor) subunit 11 (ppp1r11), mRNA >gi|49250354|gb|BC074590.1| Xenopus tropicalis protein phosphatase 1, regulatory (inhibitor) subunit 11, mRNA (cDNA clone MGC:69244 IMAGE:5307980), complete cds
CL4591.Contig3_All	1.2513	1.6012	1.4171	1.086	1.5083	3.1006	0.973578	0.00103798	Xenopus laevis uncharacterized LOC446301 (LOC446301), mRNA
Unigene25433_All	1.065	1.7252	1.0721	1.6606	1.9718	3.589	0.973364	0.00105476	PREDICTED: Gallus gallus microtubule associated monoxygenase, calponin and LIM domain containing 2 (MICAL2), mRNA
Unigene11489_All	3.1602	4.1239	2.4921	2.5664	3.5214	10.8584	0.973343	0.00105643	Rana rugosa CYP19A1 gene for cytochrome P-450 aromatase, promoter region and partial cds
CL2013.Contig2_All	0.1585	0.2853	0.266	0.309	0.5979	2.3569	0.973339	0.00105671	Xenopus laevis golgi transport 1B (golt1b), mRNA
Unigene33038_All	4.4978	6.3478	5.557	6.8735	5.5727	12.5634	0.972695	0.00110815	Xenopus laevis hypothetical protein LOC100158319, mRNA (cDNA clone IMAGE:5511312), partial cds
CL9894.Contig1_All	16.2447	18.2804	16.9305	16.4689	17.2985	20.6738	0.972688	0.00110873	Xenopus (Silurana) tropicalis ER degradation enhancer, mannosidase alpha-like 1 (edem1), mRNA >gi|40674525|gb|BC064866.1| Xenopus tropicalis ER degradation enhancer, mannosidase alpha-like 1, mRNA (cDNA clone MGC:76118 IMAGE:5308931), complete cds
Unigene40995_All	0.7146	1.179	0.3597	0.5803	0.735	4.3674	0.97214	0.00115346	Zebrafish DNA sequence from clone DKEY-218N7 in linkage group 5, complete sequence
Unigene93438_All	0.7244	1.3038	1.0938	1.4118	1.1176	2.6923	0.971965	0.00116791	TSA: Anolis carolinensis k36:10236644 transcribed RNA sequence
Unigene10381_All	3.1397	3.4687	2.9645	3.5661	3.4299	8.0051	0.971952	0.00116896	Rana catesbeiana smooth muscle alpha actin gene, complete cds
Unigene92388_All	0.9123	1.0263	0.9184	1.1113	1.173	3.3908	0.971906	0.00117279	PREDICTED: Xenopus (Silurana) tropicalis calmodulin-regulated spectrin-associated protein 2-like (LOC100488548), mRNA
Unigene54392_All	6.2839	7.2431	7.1673	7.0889	6.7818	9.4803	0.971868	0.00117601	Xenopus (Silurana) tropicalis deoxythymidylate kinase (thymidylate kinase) (dtymk), mRNA >gi|49899891|gb|BC076907.1| Xenopus tropicalis deoxythymidylate kinase (thymidylate kinase), mRNA (cDNA clone MGC:89052 IMAGE:7005531), complete cds
Unigene93591_All	0.1874	0.506	0.3773	0	0.9638	4.2722	0.971114	0.00123953	PREDICTED: Xenopus (Silurana) tropicalis c3 and PZP-like alpha-2-macroglobulin domain-containing protein 8-like (LOC100491045), mRNA
Unigene94076_All	0.7111	1.4398	1.0737	1.3858	1.6456	2.819	0.970818	0.00126498	Xenopus laevis mindbomb E3 ubiquitin protein ligase 2 (mib2), mRNA
CL532.Contig18_All	0.0633	0.1139	0.1061	0.1233	0.0868	0.3135	0.970738	0.00127188	Xenopus tropicalis RNA binding motif protein 5, mRNA (cDNA clone MGC:121130 IMAGE:7585789), complete cds
CL10961.Contig1_All	1.1405	1.5986	1.0729	1.1115	1.0577	3.484	0.970115	0.00132634	PREDICTED: Taeniopygia guttata septin-2-like (LOC100218025), mRNA
Unigene94372_All	0.2006	0.5417	0.6059	0.5865	0.4127	3.5793	0.969985	0.00133783	PREDICTED: Xenopus (Silurana) tropicalis c3 and PZP-like alpha-2-macroglobulin domain-containing protein 8-like (LOC100491045), mRNA
Unigene650_All	2.5151	3.0026	3.307	3.2513	3.5373	6.3084	0.969578	0.0013742	Xenopus tropicalis finished cDNA, clone TNeu105l15
Unigene51173_All	0.4211	1.9578	2.5433	3.6929	7.2182	43.889	0.96956	0.00137578	Bombyx mori mRNA, clone: ffbm37B03
CL3874.Contig2_All	1.5693	2.6338	2.6472	2.0666	3.8827	7.9872	0.969485	0.00138253	Rana temporaria Tc1-like transposon, transposase pseudogene
Unigene94358_All	0	0.6194	0.1732	0.3354	1.2389	3.0698	0.969236	0.00140507	Rattus norvegicus DNA, BAC clone: RNB1-292O10, strain: F344/Stm, complete sequence
Unigene93975_All	0.3429	0.4629	0.1726	0.3342	0.8818	3.5687	0.969177	0.00141048	Xenopus (Silurana) tropicalis orthodenticle homeobox 1 (otx1), mRNA >gi|38648950|gb|BC063197.1| Xenopus tropicalis orthodenticle homeobox 1, mRNA (cDNA clone MGC:75643 IMAGE:5379560), complete cds
Unigene7305_All	0.2574	0.2896	0.2073	0.2759	0.3574	0.7781	0.968965	0.00142983	Rana rugosa CYP17 mRNA for CYP17, partial cds
Unigene55677_All	5.9239	7.9248	6.9306	9.3613	9.0574	16.9794	0.968806	0.00144439	Xenopus (Silurana) tropicalis F-box and leucine-rich repeat protein 15 (fbxl15), mRNA
Unigene10720_All	90.7738	95.7808	100.189	92.0983	103.872	165.948	0.968607	0.00146282	Xenopus tropicalis finished cDNA, clone TGas113e22
CL1931.Contig1_All	0.4063	0.5651	0.6693	0.5039	0.5699	1.7207	0.968343	0.00148739	PREDICTED: Monodelphis domestica gem-associated protein 8-like (LOC100031887), mRNA
Unigene63372_All	0.2936	0.4404	0.1971	0.6677	0.604	3.4924	0.968292	0.00149219	Gallus gallus solute carrier family 4, anion exchanger, member 2 (erythrocyte membrane protein band 3-like 1) (SLC4A2), mRNA >gi|1305444|gb|U48889.1|GGU48889 Gallus gallus AE2-1 anion exchanger (AE2) mRNA, complete cds
Unigene46464_All	0.5158	1.0443	1.0384	2.136	2.2546	15.591	0.96786	0.00153289	PREDICTED: Xenopus (Silurana) tropicalis dmX-like protein 1-like (LOC100495447), mRNA
Unigene32907_All	35.375	45.754	48.6751	38.6304	44.248	82.6322	0.967759	0.00154251	Xenopus (Silurana) tropicalis eukaryotic translation initiation factor 4B (eif4b), mRNA >gi|49900204|gb|BC076959.1| Xenopus tropicalis MGC89384 protein, mRNA (cDNA clone MGC:89384 IMAGE:6989027), complete cds
Unigene95521_All	0.1811	0.3259	0.3646	0.1765	0.5588	1.6154	0.967394	0.00157737	Xenopus (Silurana) tropicalis folylpolyglutamate synthase (fpgs), nuclear gene encoding mitochondrial protein, mRNA
Unigene92458_All	0	1.1552	1.9384	2.0849	2.8608	10.3904	0.96708	0.00160772	PREDICTED: Xenopus (Silurana) tropicalis Sp3 transcription factor (sp3), mRNA
Unigene61588_All	55.4433	69.846	60.3072	71.5237	61.5162	104.743	0.967003	0.00161523	Xenopus laevis polymerase (RNA) II (DNA directed) polypeptide G (polr2g), mRNA
Unigene92438_All	0	0.5493	0.2731	0.0661	0	2.0164	0.966773	0.00163774	Xenopus laevis general transcription factor IIH, polypeptide 1, 62kDa (gtf2h1), mRNA >gi|28278270|gb|BC046266.1| Xenopus laevis general transcription factor IIH, polypeptide 1, 62kDa, mRNA (cDNA clone MGC:53309 IMAGE:5570522), complete cds
Unigene50237_All	15.6173	17.231	16.6099	17.7125	19.0584	24.2239	0.966621	0.00165261	Xenopus tropicalis finished cDNA, clone TGas106c19
CL9102.Contig1_All	0.4389	0.4608	0.3682	0.4277	0.5267	1.0875	0.96659	0.00165565	Xenopus tropicalis cDNA clone IMAGE:7016603
CL10931.Contig3_All	2.1154	3.3996	2.1295	1.4725	2.0204	8.8358	0.966589	0.00165577	TSA: Anolis carolinensis k56:902787 transcribed RNA sequence
Unigene61937_All	7.1578	9.9912	7.941	6.9753	7.9633	14.1887	0.966024	0.0017119	Astatotilapia burtoni clone BAC 34I18 Hoxbb gene cluster, partial sequence
CL11126.Contig2_All	0	0.886	0.2202	0.533	0.4501	1.7348	0.965977	0.00171661	Mus musculus BAC clone RP24-501B23 from chromosome 8, complete sequence
CL1137.Contig5_All	0.1712	0.2201	0.2216	0.1907	0.1761	0.5818	0.965855	0.00172888	Xenopus laevis serine/arginine-rich splicing factor 9 (srsf9), mRNA
Unigene11557_All	0.3889	0.5965	0.694	0.3014	0.7	5.2732	0.965848	0.00172964	Rana rugosa got1 gene for glutamate oxaloacetate transaminase, partial cds
CL1978.Contig2_All	1.2597	1.8006	2.0887	1.4443	1.9055	4.4067	0.965838	0.00173062	PREDICTED: Cricetulus griseus suppressor of G2 allele of SKP1 homolog (LOC100754047), partial mRNA
CL1137.Contig6_All	0.1894	0.2435	0.2451	0.2109	0.1948	0.6168	0.965784	0.00173608	Xenopus laevis serine/arginine-rich splicing factor 9 (srsf9), mRNA
CL9370.Contig1_All	6.9983	7.5069	7.1162	8.1975	7.4891	14.0126	0.965695	0.00174511	Xenopus laevis chloride channel 5, mRNA (cDNA clone MGC:196884 IMAGE:9093538), complete cds
Unigene42870_All	1.4246	1.6591	1.6028	1.3066	1.4653	4.402	0.965541	0.00176069	Xenopus laevis CTD (carboxy-terminal domain, RNA polymerase II, polypeptide A) phosphatase, subunit 1 (ctdp1), mRNA >gi|51950263|gb|BC082378.1| Xenopus laevis MGC81710 protein, mRNA (cDNA clone MGC:81710 IMAGE:6865015), complete cds
CL6058.Contig4_All	0.0464	0.0835	0.0934	0.1357	0.0955	0.5519	0.965408	0.00177425	Xenopus tropicalis brain and reproductive organ-expressed (TNFRSF1A modulator), mRNA (cDNA clone MGC:88965 IMAGE:7003478), complete cds
Unigene13219_All	16.8638	19.8008	16.645	14.3153	17.2779	34.7345	0.965075	0.0018083	Rana latastei clone Ca27 microsatellite sequence
Unigene9216_All	18.0091	24.0164	23.3487	24.8357	21.8916	37.9166	0.965009	0.00181514	Trypanosoma vivax Y486 annotated genomic contig, chromosome 3
CL2960.Contig3_All	2.3643	3.7266	2.4764	2.1841	2.713	5.8245	0.96458	0.00185966	PREDICTED: Xenopus (Silurana) tropicalis Rho GTPase activating protein 17 (arhgap17), mRNA
CL7953.Contig1_All	1.459	2.8099	1.7332	1.6777	9.9647	36.9908	0.964507	0.00186727	Xenopus laevis uncharacterized LOC495397 (LOC495397), mRNA
Unigene69377_All	3.2967	4.5492	2.655	2.3559	2.7127	19.6049	0.964356	0.00188315	Rana rugosa got1 gene for glutamate oxaloacetate transaminase, partial cds
CL3841.Contig4_All	0.1049	0.472	0.5631	0.477	0.5034	1.4207	0.964254	0.00189383	PREDICTED: Xenopus (Silurana) tropicalis Sp3 transcription factor (sp3), mRNA
Unigene21397_All	2.9275	3.527	2.139	2.3467	3.254	7.6284	0.964196	0.0018999	PREDICTED: Xenopus (Silurana) tropicalis leucine-rich repeat kinase 2 (lrrk2), mRNA
Unigene25543_All	2.8331	4.9294	3.2323	4.6014	3.3026	8.9856	0.964166	0.00190306	Rana pipiens onconase variant rapLR1 precursor, mRNA, complete cds
Unigene93708_All	1.2928	1.5125	1.4316	1.1339	1.3298	5.5099	0.964109	0.00190913	PREDICTED: Xenopus (Silurana) tropicalis CREB regulated transcription coactivator 1 (crtc1), mRNA
CL6709.Contig1_All	0.525	0.7559	0.6871	0.5628	0.54	1.4049	0.964037	0.00191675	Xenopus laevis THAP domain containing, apoptosis associated protein 1 (thap1), mRNA
Unigene93294_All	0.1838	0.4964	0.3702	0.4479	0.1891	6.3776	0.963982	0.00192263	PREDICTED: Xenopus (Silurana) tropicalis potassium voltage-gated channel subfamily KQT member 1-like (LOC100492908), mRNA
CL11407.Contig2_All	0.4631	0.6251	0.4273	0.2256	0.8335	2.4478	0.963882	0.00193321	PREDICTED: Xenopus (Silurana) tropicalis ATP-grasp domain-containing protein 1-like (LOC100487967), mRNA
Unigene93988_All	0	0.7018	0.5888	0.38	0.2005	2.1256	0.963766	0.00194561	Oplegnathus fasciatus isolate OFTS10 transposon Tc1-like transposon, complete sequence
CL116.Contig10_All	0	0.1069	0	0.1158	0	0.5887	0.963675	0.00195526	PREDICTED: Cricetulus griseus striatin, calmodulin binding protein 3 (Strn3), mRNA
CL7750.Contig1_All	2.0568	9.3523	1.9615	2.9889	2.6351	20.421	0.963613	0.00196192	Salmo salar DTSsa10 Tc1-like DNA transposon, complete sequence
Unigene37207_All	6.3329	7.3949	8.1603	7.0508	7.9469	12.7105	0.963289	0.00199677	PREDICTED: Takifugu rubripes cGMP-inhibited 3',5'-cyclic phosphodiesterase B-like (LOC101071965), partial mRNA
CL11251.Contig4_All	2.0874	2.3387	2.0156	1.7851	2.3662	3.9267	0.963104	0.00201687	PREDICTED: Oreochromis niloticus myosin light polypeptide 6-like (LOC100701806), mRNA
Unigene39051_All	3.8358	3.8154	3.8615	3.1478	7.5794	36.9178	0.963021	0.0020259	PREDICTED: Monodelphis domestica f-box only protein 46-like (LOC100617783), mRNA
Unigene11382_All	1.2844	14.4302	10.9279	2.6244	13.2111	35.891	0.962698	0.00206116	Rana dalmatina microsatellite Radal-C8 sequence
Unigene60089_All	3.6617	3.7718	3.7306	3.7403	3.6302	4.8098	0.962543	0.00207821	Xenopus laevis BCL2-associated X protein, mRNA (cDNA clone MGC:196316 IMAGE:9041223), complete cds
Unigene92952_All	0.612	1.4688	0.2054	2.5846	1.4689	10.3126	0.962516	0.00208128	Rana lessonae heat shock protein 70 (hsp70) mRNA, complete cds
CL5300.Contig1_All	12.8715	15.6914	15.3469	12.2764	19.9371	35.1356	0.962436	0.00209011	Takifugu rubripes clone 283N9, complete sequence
Unigene9385_All	0	0.0489	0.0548	0	0	0.593	0.962404	0.00209363	Rana rugosa got1 gene for glutamate oxaloacetate transaminase, partial cds
Unigene94974_All	0	0.1813	0.2028	0	0	2.7955	0.962375	0.00209686	Rana catesbeiana GABA-B receptor R1 subunit mRNA, partial cds
Unigene62881_All	1.0179	2.2902	1.9214	0.62	2.094	5.8012	0.962311	0.00210393	Ceratitis capitata microsatellite ccmic10 sequence
CL9438.Contig3_All	0.4456	1.1363	0	1.7371	0.5348	10.2324	0.962159	0.00212082	Rana lessonae heat shock protein 70 (hsp70) mRNA, complete cds
Unigene94748_All	0	0.1431	0.1601	0	0	2.6799	0.962054	0.00213249	Pan troglodytes BAC clone CH251-334A9 from chromosome 1, complete sequence
CL1350.Contig2_All	3.4292	4.8496	4.8823	4.3681	5.5931	8.2542	0.961989	0.00213982	Xenopus (Silurana) tropicalis iron/zinc purple acid phosphatase-like protein (papl), mRNA
Unigene31928_All	8.9546	11.2665	10.6919	11.522	11.744	15.5388	0.961913	0.00214836	Xenopus (Silurana) tropicalis exportin, tRNA (xpot), mRNA >gi|197246268|gb|BC169153.1| Xenopus tropicalis cDNA clone MGC:189623 IMAGE:7861352, complete cds
CL5828.Contig2_All	1.3336	1.5774	1.8411	2.005	1.7244	12.991	0.961155	0.00223405	Xenopus laevis protein phosphatase 1, catalytic subunit, gamma isoform (ppp1cc), mRNA >gi|32450582|gb|BC054188.1| Xenopus laevis protein phosphatase 1, catalytic subunit, gamma isoform, mRNA (cDNA clone MGC:64327 IMAGE:6876315), complete cds
Unigene93714_All	0.2844	0.5119	0.7158	0.8315	0.5851	3.3828	0.960984	0.00225366	PREDICTED: Xenopus (Silurana) tropicalis tumor necrosis factor alpha-induced protein 8-like protein 3-like (LOC100494749), mRNA
CL1819.Contig5_All	0.1862	0.2394	0.1874	0.2592	0.1641	1.0544	0.960706	0.0022857	PREDICTED: Nomascus leucogenys GC-rich promoter binding protein 1, transcript variant 3 (GPBP1), mRNA
Unigene93756_All	0	0	0	0.1515	0.1599	4.7769	0.960317	0.00233087	PREDICTED: Xenopus (Silurana) tropicalis protein FAM55C-like (LOC100494462), mRNA
Unigene50365_All	7.0284	8.078	7.5868	9.0772	11.2357	19.5553	0.960263	0.00233717	Xenopus (Silurana) tropicalis lin-52 homolog (lin52), mRNA
Unigene44047_All	3.0521	4.5538	4.6088	2.7395	4.1307	9.6324	0.960158	0.00234945	Xenopus (Silurana) tropicalis protein phosphatase 3, catalytic subunit, gamma isozyme (ppp3cc), mRNA
Unigene50608_All	2.2416	2.8445	3.1367	2.5558	3.4354	5.621	0.960097	0.00235662	Xenopus (Silurana) tropicalis Tax1 (human T-cell leukemia virus type I) binding protein 1 (tax1bp1), mRNA >gi|39645668|gb|BC063916.1| Xenopus tropicalis Tax1 (human T-cell leukemia virus type I) binding protein 1, mRNA (cDNA clone MGC:76179 IMAGE:5335717), complete cds
Unigene25905_All	0.7823	1.1818	0.9001	0.8305	0.776	1.8831	0.960095	0.00235687	PREDICTED: Taeniopygia guttata eukaryotic translation initiation factor 4E nuclear import factor 1 (EIF4ENIF1), mRNA
CL5603.Contig1_All	0	0.7656	0	0	2.9898	9.3457	0.959925	0.0023768	Xenopus (Silurana) tropicalis clone ISB1-288G11, complete sequence
Unigene94352_All	0.1307	0.1176	0.1316	0	0.2688	4.1447	0.959742	0.00239838	Xenopus laevis cDNA clone IMAGE:4680607
CL1591.Contig1_All	0.2345	0.2954	0.1888	0.2742	0.3859	0.6972	0.959547	0.00242154	Xenopus (Silurana) tropicalis suppression of tumorigenicity 5 (st5), mRNA >gi|195539642|gb|BC168024.1| Xenopus tropicalis cDNA clone MGC:185059 IMAGE:7689996, complete cds
CL1728.Contig2_All	0.6179	0.985	0.4976	1.101	0.6355	41.082	0.959477	0.00242994	Homo sapiens 3 BAC CTC-552C10 (Cal Tech Human BAC Library C) complete sequence
CL6009.Contig2_All	0.2541	0.2806	0.2558	0.1913	0.2554	0.8069	0.959423	0.00243637	Xenopus tropicalis finished cDNA, clone TNeu071e06
Unigene94120_All	0	0.3773	0.7034	0.4085	1.2936	3.8782	0.959345	0.00244561	Mus musculus chromosome 5, clone RP23-24K16, complete sequence
Unigene93407_All	0.2359	0.4245	0.4749	1.1492	1.4556	5.3767	0.959256	0.00245633	TSA: Anolis carolinensis k21:13273672 transcribed RNA sequence
CL56.Contig3_All	1.2274	1.7053	1.2789	1.2275	3.0896	6.9254	0.959153	0.00246859	Gallus gallus finished cDNA, clone ChEST69d17
Unigene16832_All	5.3365	6.2579	5.535	3.3093	7.1523	18.7525	0.959143	0.0024698	Rana okaloosae clone 219 microsatellite sequence
CL8054.Contig1_All	0.6922	1.3348	0.7963	1.2526	0.6102	3.5281	0.958908	0.00249812	Xenopus tropicalis finished cDNA, clone TGas069c09
Unigene9018_All	1.2103	2.0151	1.523	1.5922	1.3694	2.939	0.95877	0.00251485	Rana grahami bradykinin precursor, gene, complete cds
CL144.Contig1_All	0.0372	0.1337	0.1122	0.0724	0.0573	21.3749	0.958484	0.00254955	Rana rugosa got1 gene for glutamate oxaloacetate transaminase, partial cds
CL6581.Contig3_All	0.1246	0.2243	0.5018	0.2429	0.3845	2.5938	0.958395	0.00256051	Rana rugosa got1 gene for glutamate oxaloacetate transaminase, partial cds
Unigene93352_All	0.1067	0.2882	0.2149	0.8321	0.2196	6.7706	0.958386	0.00256157	Equus caballus microsatellite DNA, locus ABGe456
Unigene9793_All	11.7802	13.2125	9.4695	4.7975	16.9997	59.0761	0.958365	0.00256409	Mus musculus chromosome 10, clone RP23-121B23, complete sequence
Unigene93562_All	1.4612	1.5541	1.8721	1.9417	2.0494	4.7397	0.958319	0.0025697	Xenopus tropicalis cDNA clone MGC:180663 IMAGE:8917306, complete cds
CL9319.Contig1_All	4.8016	6.6114	4.2536	6.8783	5.0375	13.7059	0.958308	0.00257109	Rana catesbeiana smooth muscle alpha actin gene, complete cds
Unigene58851_All	0.8242	1.7307	0.6914	1.3386	1.1303	2.9952	0.958256	0.00257753	PREDICTED: Xenopus (Silurana) tropicalis kelch-like protein 21-like (LOC100495738), mRNA
CL8072.Contig1_All	2.4559	2.7562	2.6614	2.2243	2.526	4.3384	0.958251	0.00257808	Xenopus (Silurana) tropicalis casein kinase 1, gamma 3 (csnk1g3), mRNA >gi|211853144|gb|BC168565.1| Xenopus tropicalis cDNA clone MGC:184951 IMAGE:7681233, complete cds
CL10657.Contig3_All	0.4101	0.7045	0.4128	0.7992	0.1534	7.5376	0.958105	0.00259606	Rana catesbeiana smooth muscle alpha actin gene, complete cds
Unigene36310_All	0.8409	1.1892	0.6047	0.3512	0.3089	13.4542	0.957933	0.00261729	Cyprinus carpio clone 687015 microsatellite sequence
CL497.Contig2_All	1.511	2.493	1.5211	2.3314	3.8854	7.2384	0.957846	0.00262798	Rana nigromaculata TYR gene for tyrosinase, promoter region and exon1
CL1464.Contig1_All	5.8719	12.0995	10.1916	17.048	15.1199	35.6012	0.957787	0.00263531	Xenopus laevis hypothetical protein LOC733379, mRNA (cDNA clone IMAGE:7766193), partial cds
CL1368.Contig3_All	17.7038	27.0071	21.3282	26.529	22.9263	39.1785	0.95778	0.00263615	Schistosoma mansoni strain Puerto Rico chromosome 1, complete genome
Unigene27306_All	33.6832	33.0212	35.8017	34.3718	39.202	76.8344	0.957757	0.00263898	Xenopus laevis ring finger protein 5, E3 ubiquitin protein ligase (rnf5), mRNA
Unigene8872_All	0.3623	0.4264	0.3086	0.2987	0.3153	0.9391	0.95744	0.00267853	Rana catesbeiana smooth muscle alpha actin gene, complete cds
CL9765.Contig1_All	0	0	0.2071	0	0.1058	7.6473	0.957329	0.00269233	Rana temporaria microsatellite BFG051 sequence
CL4479.Contig1_All	3.1646	2.848	2.7412	3.0122	3.4064	25.8945	0.957129	0.00271743	Xenopus (Silurana) tropicalis mitochondrial ribosomal protein L14 (mrpl14), nuclear gene encoding mitochondrial protein, mRNA >gi|160773095|gb|BC155027.1| Xenopus tropicalis cDNA clone MGC:147755 IMAGE:7521508, complete cds
CL8078.Contig1_All	2.3877	2.7053	2.2964	2.7839	3.1796	4.543	0.957069	0.00272499	Xenopus laevis TAK1, mRNA (cDNA clone MGC:79924 IMAGE:5049443), complete cds
CL1048.Contig6_All	0.1485	0.3563	0.1993	0.3858	0.4072	0.7848	0.957025	0.00273055	Xenopus (Silurana) tropicalis muscleblind-like splicing regulator 2 (mbnl2), mRNA
CL11591.Contig14_All	0.5921	0.7104	0.3973	0.3846	0.406	3.3253	0.957022	0.00273094	Zebrafish DNA sequence from clone DKEYP-78B3 in linkage group 7, complete sequence
CL2046.Contig1_All	5.5976	6.4852	4.1453	5.4549	4.8972	14.6033	0.956767	0.00276327	PREDICTED: Canis lupus familiaris phosphodiesterase 12 (PDE12), mRNA
CL441.Contig12_All	0.2174	0.106	0.0456	0.0795	0.1025	19.7547	0.956638	0.00277963	PREDICTED: Xenopus (Silurana) tropicalis interferon-induced very large GTPase 1-like (LOC100489993), mRNA
Unigene16782_All	30.569	37.6157	26.0682	32.7737	27.8506	66.2404	0.956608	0.00278345	Xenopus laevis TM2 domain containing 2 (tm2d2), mRNA
CL7625.Contig2_All	0.042	0.0755	0.0423	0	0	0.7904	0.956427	0.00280651	PREDICTED: Xenopus (Silurana) tropicalis multiple epidermal growth factor-like domains protein 11-like (LOC100490321), mRNA
Unigene1820_All	28.8977	29.4061	26.6826	31.4124	32.7022	49.2959	0.956301	0.00282272	PREDICTED: Oreochromis niloticus glutaredoxin-related protein 5, mitochondrial-like (LOC100693326), mRNA
Unigene95161_All	0.204	0.1836	0.2054	0.1988	0.2098	2.4265	0.956283	0.00282502	Xenopus laevis transmembrane protein 55A (tmem55a), mRNA
Unigene55755_All	11.698	29.1265	30.2257	12.7296	17.8478	80.9669	0.956252	0.00282893	Zebrafish DNA sequence from clone DKEY-3A9 in linkage group 23, complete sequence
Unigene38808_All	27.0797	31.6074	29.6825	26.5901	33.7918	43.904	0.956205	0.00283505	Mus musculus targeted non-conditional, lacZ-tagged mutant allele Tob1:tm1e(EUCOMM)Hmgu; transgenic
Unigene93115_All	0.2742	0	0	0.1336	0.094	33.7908	0.956174	0.00283894	PREDICTED: Xenopus (Silurana) tropicalis neurogenic locus notch homolog protein 1-like (LOC100485797), mRNA
CL10718.Contig2_All	6.232	9.1449	6.5827	6.103	7.61	12.2622	0.955845	0.00288143	PREDICTED: Xenopus (Silurana) tropicalis protein YIPF1-like (LOC100490344), mRNA
CL4081.Contig1_All	0.8781	0.7902	0.3339	0.9698	1.1841	4.9509	0.955757	0.00289285	PREDICTED: Sarcophilus harrisii spastin (SPAST), mRNA
Unigene92788_All	0.293	0.2637	0.4425	0.5711	0.4521	4.5019	0.955708	0.00289925	PREDICTED: Xenopus (Silurana) tropicalis c3 and PZP-like alpha-2-macroglobulin domain-containing protein 8-like (LOC100491045), mRNA
CL5677.Contig1_All	8.9894	9.1917	6.7775	7.4182	9.9939	21.4213	0.95567	0.00290411	Xenopus laevis phosphopantothenoylcysteine synthetase (ppcs), mRNA >gi|49119250|gb|BC073269.1| Xenopus laevis MGC80633 protein, mRNA (cDNA clone MGC:80633 IMAGE:5506475), complete cds
Unigene92938_All	1.4315	1.9324	1.441	1.7824	1.1452	4.8869	0.955649	0.00290694	Mus musculus targeted non-conditional, lacZ-tagged mutant allele Tmem25:tm1e(EUCOMM)Hmgu; transgenic
Unigene1151_All	30.6683	28.2151	24.5096	36.3796	28.9086	264.255	0.955561	0.00291836	Sus scrofa mRNA, clone: PST010025D12, expressed in prostate
Unigene93250_All	0.1067	0	0	0.104	0	11.0022	0.955439	0.0029343	Xenopus (Silurana) tropicalis carboxypeptidase O (cpo), mRNA
Unigene92966_All	0.2018	0	0.0581	0.1124	0.0593	18.432	0.955365	0.0029439	PREDICTED: Xenopus (Silurana) tropicalis neurogenic locus notch homolog protein 1-like (LOC100485797), mRNA
CL4582.Contig2_All	0.6822	0.7674	0.3434	0.831	0.614	3.1273	0.955336	0.00294773	Xenopus tropicalis finished cDNA, clone TEgg103o07
Unigene28684_All	0.4312	2.2315	1.4109	2.4163	1.3307	5.3426	0.955064	0.00298348	PREDICTED: Xenopus (Silurana) tropicalis zinc finger protein SNAI3-like (LOC100488776), mRNA
CL1466.Contig1_All	64.8758	62.3142	63.5848	73.6515	84.9087	176.432	0.955013	0.00299021	Rana latastei clone Ca27 microsatellite sequence
Unigene20397_All	4.7172	5.0034	5.088	3.4477	7.278	17.5329	0.954941	0.00299969	Rana rugosa CYP17 mRNA for CYP17, partial cds
CL1536.Contig7_All	2.0494	1.6822	1.9497	1.9752	2.4554	13.772	0.954865	0.00300978	Xenopus (Silurana) tropicalis KIAA1191 (kiaa1191), mRNA
CL7140.Contig2_All	16.1172	12.5356	14.9356	11.3376	18.2246	167.678	0.954841	0.00301298	Spea multiplicata ATP synthase, H+ transporting, mitochondrial Fo complex, subunit C3 (subunit 9) (atp5g3) mRNA, partial cds; nuclear gene for mitochondrial product
Unigene37327_All	9.1567	9.6878	10.2811	8.7478	11.5909	18.5793	0.954824	0.00301522	Xenopus (Silurana) tropicalis isoleucyl-tRNA synthetase 2, mitochondrial (iars2), nuclear gene encoding mitochondrial protein, mRNA
CL7557.Contig2_All	0.0153	0	0	0.0149	0.0158	0.7289	0.954816	0.00301626	Xenopus (Silurana) tropicalis T-box 3 (tbx3), mRNA >gi|68534664|gb|BC099621.1| Xenopus tropicalis T-box 3, mRNA (cDNA clone MGC:97730 IMAGE:6986826), complete cds
CL9028.Contig1_All	1.5705	0.3158	0.7737	1.563	3.5917	31.7942	0.954693	0.00303259	Salmo salar BAC CH214-363E24 (Children's Hospital Oakland Research Institute Atlantic Salmon BAC Library) complete sequence
Unigene54104_All	6.7422	7.4893	7.838	8.0547	7.1089	12.8056	0.954673	0.00303522	Rana catesbeiana smooth muscle alpha actin gene, complete cds
CL6572.Contig3_All	2.3742	2.1909	1.5165	2.1727	3.9792	11.3119	0.954534	0.00305371	PREDICTED: Sus scrofa cytochrome c oxidase assembly protein COX16 homolog, mitochondrial-like (LOC100525232), mRNA
CL2404.Contig19_All	0.154	0.2772	0	0.1501	0.4752	1.221	0.954426	0.00306812	Rana rugosa got1 gene for glutamate oxaloacetate transaminase, partial cds
Unigene50458_All	2.1818	2.4702	1.4879	1.166	2.027	7.8826	0.954316	0.00308281	Rana grahami bradykinin precursor, gene, complete cds
Unigene93223_All	0.1804	0	0	0.1758	0	12.4576	0.954236	0.00309361	Xenopus laevis carboxypeptidase O (cpo), mRNA >gi|51593183|gb|BC078533.1| Xenopus laevis MGC85368 protein, mRNA (cDNA clone MGC:85368 IMAGE:6880245), complete cds
Unigene21471_All	1182.45	1134.35	1143.57	1189.94	1295.59	2231.89	0.954093	0.00311278	Xenopus (Silurana) tropicalis ribosomal protein L18 (rpl18), mRNA
CL10011.Contig2_All	3.2579	2.932	3.5921	1.9654	3.9361	21.4245	0.954023	0.00312226	Xenopus laevis matrix metalloproteinase 7 (MMP-7) mRNA, complete cds
Unigene50226_All	21.0252	24.761	26.316	27.116	24.8346	40.1318	0.953998	0.00312566	Xenopus (Silurana) tropicalis ER membrane protein complex subunit 4 (emc4), mRNA
Unigene6057_All	0.054	0.107	0.1741	0.0211	0.0333	1.4675	0.953814	0.00315044	Rana rugosa got1 gene for glutamate oxaloacetate transaminase, partial cds
CL4052.Contig3_All	0.0468	0.0421	0.0706	0.0228	0.0722	0.4637	0.953538	0.00318799	Xenopus laevis casein kinase 1, gamma 1 (csnk1g1), mRNA >gi|47124714|gb|BC070639.1| Xenopus laevis Casein kinase I isoform gamma-1, mRNA (cDNA clone MGC:81497 IMAGE:6636847), complete cds
Unigene12443_All	0.1383	0.2904	0.0464	0.2246	0.1896	0.6396	0.95345	0.00319991	Indirana beddomii microsatellite IND052 sequence
CL356.Contig1_All	0.4972	0.5034	0.5005	0.3634	0.5753	1.4168	0.953299	0.00322061	Xenopus (Silurana) tropicalis ankyrin repeat domain 46 (ankrd46), mRNA >gi|134024179|gb|BC136012.1| Xenopus tropicalis ankyrin repeat domain 46, mRNA (cDNA clone MGC:122555 IMAGE:7655269), complete cds
Unigene10122_All	0.0259	0	0.0521	0	0.0799	0.8466	0.95317	0.00323829	Rana rugosa got1 gene for glutamate oxaloacetate transaminase, partial cds
Unigene25691_All	0.1572	0	0.0791	0	0	8.9612	0.953154	0.00324038	Rana rugosa got1 gene for glutamate oxaloacetate transaminase, partial cds
Unigene95396_All	0.5413	0.6495	0.7265	0.7033	1.1134	2.1458	0.95303	0.00325748	Xenopus (Silurana) tropicalis protein tyrosine kinase 2 beta (ptk2b), mRNA >gi|54038644|gb|BC084174.1| Xenopus tropicalis PTK2B protein tyrosine kinase 2 beta, mRNA (cDNA clone MGC:79627 IMAGE:6979941), complete cds
Unigene93381_All	0.306	0.2203	0.0616	0.1789	0.1259	5.1563	0.953003	0.00326117	PREDICTED: Xenopus (Silurana) tropicalis netrin-4-like (LOC100489230), partial mRNA
CL8873.Contig1_All	3.7225	4.0574	3.2478	3.6679	4.5521	6.6002	0.952939	0.00326996	PREDICTED: Equus caballus amine sulfotransferase-like (LOC100072705), mRNA
CL9845.Contig2_All	0.8716	0.9448	1.1566	0.8686	1.1613	2.4148	0.952737	0.00329791	Xenopus laevis nuclear respiratory factor 1 (nrf1), mRNA >gi|50415875|gb|BC077593.1| Xenopus laevis MGC83958 protein, mRNA (cDNA clone MGC:83958 IMAGE:6862423), complete cds
CL7625.Contig1_All	0.2083	0.0937	0	0.0338	0.1785	3.3371	0.952611	0.00331542	Xenopus laevis cDNA clone IMAGE:4680607
Unigene12789_All	18.2793	15.4482	14.5102	11.3647	15.8365	135.068	0.952538	0.00332545	Rana sylvatica eukaryotic translation elongation factor 2 mRNA, partial cds
Unigene8691_All	2.1711	2.3236	1.8903	1.258	2.6557	6.9209	0.952473	0.00333457	Cyprinus carpio clone 129444 microsatellite sequence
CL4199.Contig2_All	2073.46	2637.06	1902.89	2310.31	3106.53	4540.26	0.952401	0.00334451	Rana nigromaculata genes for 18S rRNA, ITS1, 5.8S rRNA, ITS2, 28S rRNA, partial and complete sequence
Unigene26038_All	3.1486	3.6277	3.2706	2.6579	3.713	5.7643	0.952253	0.00336527	Xenopus laevis zyg-11 family member B, cell cycle regulator (zyg11b), mRNA >gi|116487893|gb|BC126059.1| Xenopus laevis early embryogenesis protein zyg-11 like, ZYGote defective : embryonic lethal ZYG-11 (90.8 kD) (zyg-11), mRNA (cDNA clone MGC:154940 IMAGE:6640321), complete cds
Unigene11516_All	0.0625	0.1219	0.1888	0.0203	0.0321	1.425	0.952228	0.00336871	Rana rugosa got1 gene for glutamate oxaloacetate transaminase, partial cds
Unigene33158_All	24.4471	21.9687	21.9894	27.7708	37.0117	92.5486	0.952138	0.00338135	Xenopus tropicalis tissue specific transplantation antigen P35B, mRNA (cDNA clone MGC:197834 IMAGE:9040369), complete cds
Unigene93287_All	0	0	0	0.933	0.1641	7.4336	0.951915	0.00341261	PREDICTED: Xenopus (Silurana) tropicalis fibroblast growth factor-binding protein 3-like (LOC100495029), mRNA
CL1606.Contig4_All	0.2828	0.2545	0.4744	0.7348	0.2908	6.3524	0.951908	0.0034136	Xenopus laevis ubiquitin-conjugating enzyme E2K (ube2k), mRNA >gi|27469686|gb|BC041728.1| Xenopus laevis ubiquitin-conjugating enzyme E2K (UBC1 homolog, yeast), mRNA (cDNA clone MGC:52694 IMAGE:4682660), complete cds
CL2725.Contig2_All	0.583	0.8395	0.7043	0.606	0.8795	1.2327	0.951885	0.00341695	Xenopus tropicalis cDNA clone IMAGE:7553537, containing frame-shift errors
Unigene92435_All	0.8544	1.2421	0.816	1.1956	1.5098	2.3451	0.951728	0.0034391	Xenopus laevis ATPase, H+ transporting, lysosomal V0 subunit a1 (atp6v0a1), mRNA >gi|27469633|gb|BC041732.1| Xenopus laevis ATPase, H+ transporting, lysosomal V0 subunit a1, mRNA (cDNA clone MGC:52726 IMAGE:4683832), complete cds
CL9799.Contig2_All	0.6701	0.4175	0.96	0.9042	0.3446	18.7248	0.951722	0.00343993	Xenopus laevis leucyl-tRNA synthetase 2, mitochondrial (lars2), nuclear gene encoding mitochondrial protein, mRNA >gi|49115145|gb|BC072935.1| Xenopus laevis MGC80460 protein, mRNA (cDNA clone MGC:80460 IMAGE:5156140), complete cds
Unigene60397_All	3.1433	2.9536	3.3505	3.1082	4.8973	11.2706	0.95169	0.00344441	Xenopus tropicalis finished cDNA, clone TTpA045c08
CL1001.Contig2_All	7.0243	8.7333	7.8096	8.632	10.4167	13.8122	0.951404	0.00348503	Xenopus tropicalis annexin A7, mRNA (cDNA clone MGC:76267 IMAGE:5379231), complete cds
Unigene46641_All	0.0789	0	0.1588	0.0769	0	4.6125	0.951249	0.00350702	Rana temporaria microsatellite BFG082 sequence
Unigene8784_All	0.0483	0.0796	0.1377	0.0157	0.0248	1.1002	0.951159	0.00351994	Pan troglodytes BAC clone RP43-30M4 from chromosome 7, complete sequence
Unigene6494_All	0.0533	0.0879	0.1519	0.0173	0.0274	1.2056	0.95109	0.00352977	Pan troglodytes BAC clone RP43-30M4 from chromosome 7, complete sequence
CL2520.Contig2_All	3.6012	4.7308	3.9861	4.6902	6.1618	8.9655	0.950886	0.00355909	PREDICTED: Xenopus (Silurana) tropicalis exocyst complex component 6-like (LOC100490668), mRNA
CL219.Contig1_All	0.1979	0.0445	0.0166	0.0321	0.3562	2.7459	0.950669	0.00359026	PREDICTED: Monodelphis domestica cytochrome P450 2C18-like (LOC100023204), mRNA
Unigene12407_All	3.6679	3.0118	2.8839	3.6004	4.1582	14.5945	0.950599	0.00360041	Mus musculus targeted non-conditional, lacZ-tagged mutant allele Dhrs4:tm1e(EUCOMM)Hmgu; transgenic
CL3394.Contig1_All	2.0575	5.0407	5.207	4.2329	5.5259	9.9132	0.950586	0.00360226	PREDICTED: Sarcophilus harrisii Rho GDP dissociation inhibitor (GDI) beta (ARHGDIB), mRNA
Unigene55465_All	8.7079	10.6208	7.728	8.9324	7.5425	18.1699	0.95033	0.00363938	Rana pipiens onconase variant rapLR1 precursor, mRNA, complete cds
Unigene93313_All	0	0.2033	0.4549	0.8807	0	6.4943	0.950307	0.00364276	Rana temporaria microsatellite BFG134 sequence
CL3769.Contig2_All	0.0991	0.3344	0.0748	0.1931	0.2038	0.5647	0.95026	0.00364953	PREDICTED: Taeniopygia guttata eukaryotic translation initiation factor 4E nuclear import factor 1 (EIF4ENIF1), mRNA
CL8047.Contig2_All	0.3996	0.3596	0.4023	0.1947	0.2055	4.5547	0.950206	0.00365742	Rana rugosa CYP19A1 gene for cytochrome P-450 aromatase, promoter region and partial cds
Unigene43631_All	0.6883	1.1614	0.5197	1.2576	1.3274	2.6434	0.950144	0.0036665	Pan troglodytes BAC clone CH251-611G24 from chromosome 5, complete sequence
Unigene44908_All	4.2811	3.3996	4.183	4.6628	3.6264	1.7472	-0.950001	0.00368741	Rana japonica DNA, microsatellite: Raja02
CL38.Contig7_All	21.7514	18.1413	21.5249	23.6043	19.3803	10.825	-0.950838	0.00356591	Human DNA sequence from clone RP11-20O24 on chromosome 1, complete sequence
Unigene32628_All	8.5175	6.3491	6.8422	6.7073	7.6989	3.0698	-0.951557	0.00346324	Xenopus laevis myocyte enhancer factor 2D (mef2d-b), mRNA
Unigene14806_All	6.3733	5.9651	5.4749	5.8795	4.7199	1.6845	-0.951903	0.00341437	Rana temporaria microsatellite BFG101 sequence
CL122.Contig2_All	21.8492	19.336	19.0675	18.9892	17.6123	12.7194	-0.951914	0.00341278	Plasmodium falciparum 3D7 chromosome 2, complete sequence
Unigene67846_All	7.2138	5.4393	5.4956	6.8398	6.0161	2.5121	-0.952013	0.00339894	PREDICTED: Taeniopygia guttata protein phosphatase, Mg2+/Mn2+ dependent, 1B (PPM1B), mRNA
CL284.Contig2_All	19.625	14.9624	15.4106	14.6982	16.3697	7.2512	-0.952052	0.00339346	Xenopus (Silurana) tropicalis CCAAT/enhancer binding protein (C/EBP), gamma (cebpg), mRNA >gi|134026185|gb|BC135823.1| Xenopus tropicalis CCAAT/enhancer binding protein (C/EBP), gamma, mRNA (cDNA clone MGC:122139 IMAGE:7627262), complete cds
Unigene22202_All	175.736	153.687	188.72	191.626	158.945	82.8034	-0.953928	0.00313506	Xenopus (Silurana) tropicalis Paf1, RNA polymerase II associated factor, homolog (paf1), mRNA >gi|39850159|gb|BC064253.1| Xenopus tropicalis Paf1, RNA polymerase II associated factor, homolog, mRNA (cDNA clone MGC:76249 IMAGE:5378994), complete cds
CL4416.Contig5_All	1.006	0.6413	0.8862	0.7557	0.6252	0.2285	-0.954984	0.002994	Xenopus laevis chromatin assembly factor 1 p150 subunit (LOC398222), mRNA >gi|13603483|gb|AF222339.1|AF222339 Xenopus laevis chromatin assembly factor 1 p150 subunit mRNA, complete cds
CL8907.Contig3_All	74.7361	63.7609	60.4733	66.5171	60.1524	36.8909	-0.955247	0.00295942	Rana chensinensis clone RCMS095 microsatellite sequence
Unigene3726_All	2.1254	1.4345	1.8186	1.864	1.2023	0.316	-0.955315	0.00295051	PREDICTED: Xenopus (Silurana) tropicalis thyroid adenoma-associated protein-like (LOC100485214), mRNA
Unigene11486_All	20.7634	16.3001	16.2779	17.2666	14.7148	7.9091	-0.955438	0.00293442	Rana rugosa got1 gene for glutamate oxaloacetate transaminase, partial cds
Unigene61603_All	2.6195	1.8663	2.637	2.4463	1.9085	0.8654	-0.956768	0.00276312	Xenopus laevis CCR4-NOT transcription complex, subunit 6-like (cnot6l-a), mRNA
CL2559.Contig3_All	3.6377	3.6397	3.7757	3.4128	3.2768	1.478	-0.957618	0.00265632	PREDICTED: Xenopus (Silurana) tropicalis WD repeat-containing protein 66-like (LOC100491337), mRNA
Unigene33137_All	2136.8	1868.92	1968.52	2053.33	1539.54	752.069	-0.95831	0.00257091	Xenopus laevis glutamate-ammonia ligase (glul-a), mRNA >gi|30141108|tpg|BK000049.1| TPA_exp: Xenopus laevis glutamine synthetase (gso3) mRNA, complete cds
Unigene6003_All	73.8401	59.7972	67.2444	70.4992	47.7736	15.6946	-0.958825	0.00250814	Xenopus (Silurana) tropicalis DDB1 and CUL4 associated factor 8 (dcaf8), mRNA >gi|51966438|emb|CR760529.1| Xenopus tropicalis finished cDNA, clone TEgg075a15
Unigene47184_All	3.5199	3.3344	3.3569	2.8885	3.2393	0.5508	-0.958878	0.00250177	PREDICTED: Xenopus (Silurana) tropicalis zinc finger protein 40-like (LOC100491039), mRNA
CL7774.Contig3_All	4.9934	3.1068	3.5167	4.1251	3.4663	0.998	-0.959634	0.00241127	Xenopus laevis SAC1 (suppressor of actin mutations 1, homolog)-like (sacm1l), mRNA >gi|50418402|gb|BC077608.1| Xenopus laevis MGC84016 protein, mRNA (cDNA clone MGC:84580 IMAGE:6639489), complete cds
CL8762.Contig3_All	32.1661	29.3597	30.9837	27.7024	27.8441	19.482	-0.961443	0.00220129	Oreochromis niloticus vasa gene for ATP-dependent RNA helicase DDX4, complete cds, clone: b04TI038M07
Unigene59898_All	14.7944	9.4857	12.1448	9.9311	10.0577	2.8949	-0.96201	0.00213746	TSA: Anolis carolinensis k51_4851685 transcribed RNA sequence
Unigene14614_All	5.7789	3.7216	5.017	5.3732	4.7443	1.8917	-0.96236	0.00209852	Rana temporaria microsatellite BFG051 sequence
Unigene21526_All	3.8374	3.3154	3.8631	3.59	3.0787	2.0538	-0.962654	0.00206602	PREDICTED: Xenopus (Silurana) tropicalis septin 6 (sept6), miscRNA
Unigene39920_All	6.1254	5.0434	4.4608	5.2072	4.1556	0.3875	-0.962862	0.00204327	Salmo salar clone 251P16 TCR-alpha/delta locus, genomic sequence
CL1466.Contig12_All	163.232	147.313	140.993	144.173	147.948	88.2411	-0.964078	0.0019124	Xenopus (Silurana) tropicalis brain abundant, membrane attached signal protein 1 (basp1), mRNA >gi|54038275|gb|BC084528.1| Xenopus tropicalis brain abundant, membrane attached signal protein 1, mRNA (cDNA clone MGC:89890 IMAGE:7029596), complete cds
CL10520.Contig2_All	7.8919	5.7122	5.7417	6.1468	5.8258	2.1493	-0.964292	0.00188978	Rana sylvatica clone RsyC41 microsatellite sequence
CL1202.Contig3_All	0.2606	0.1824	0.2332	0.2821	0.2085	0.0287	-0.964622	0.00185523	Xenopus (Silurana) tropicalis pre-B-cell leukemia homeobox 1 (pbx1), mRNA >gi|195539646|gb|BC168027.1| Xenopus tropicalis cDNA clone MGC:185134 IMAGE:7694796, complete cds
CL10501.Contig1_All	3.1492	2.7469	3.0239	2.3607	2.6411	0.4802	-0.965494	0.00176544	Xenopus (Silurana) tropicalis clone CH216-76O23, complete sequence
CL10858.Contig7_All	162.252	142.348	138.473	145.77	144.056	94.8711	-0.966705	0.00164443	Rana rugosa mRNA for C2H2 zinc finger ddT, complete cds
CL11179.Contig4_All	1.1155	0.8589	1.1355	0.9784	1.0582	0.43	-0.96765	0.0015529	Xenopus (Silurana) tropicalis MNT, MAX dimerization protein (mnt), mRNA >gi|195539938|gb|BC167894.1| Xenopus tropicalis cDNA clone MGC:135363 IMAGE:7546153, complete cds
Unigene7315_All	59.7993	56.3098	61.3833	58.4781	49.9752	26.0598	-0.968097	0.00151045	Xenopus laevis poly(A) binding protein, nuclear 1 (pabpn1-a), mRNA >gi|49257354|gb|BC073657.1| Xenopus laevis poly(A) binding protein II, mRNA (cDNA clone MGC:83002 IMAGE:5536641), complete cds
CL9999.Contig1_All	7.6259	4.6727	7.6769	7.2734	5.8412	0.9649	-0.968548	0.00146829	Mus musculus BAC clone RP24-362N19 from chromosome 13, complete sequence
Unigene10514_All	11.2524	8.7229	11.3276	9.554	11.0009	2.6501	-0.968627	0.00146095	Ictalurus punctatus TLR20-1 and TLR20-2 genes, complete cds
Unigene14934_All	179.851	142.571	165.681	191.754	172.124	30.365	-0.968685	0.00145554	Rana dalmatina microsatellite Radal-H1 sequence
Unigene63029_All	3.5304	2.6247	3.7086	3.4404	2.9998	1.2171	-0.968884	0.00143721	Pan troglodytes chromosome X clone CH251-550L6 map human ortholog p11.23, complete sequence
CL11445.Contig4_All	0.5558	0.3334	0.5595	0.5416	0.3811	0	-0.968905	0.00143532	Rana rugosa got1 gene for glutamate oxaloacetate transaminase, partial cds
CL1535.Contig1_All	7.8816	6.9667	8.2789	8.7412	7.177	1.6006	-0.969095	0.00141796	PREDICTED: Xenopus (Silurana) tropicalis zinc finger CCCH-type containing 13 (zc3h13), mRNA
Unigene9220_All	58.4856	52.348	61.7588	50.6171	51.0888	20.4034	-0.969403	0.00138992	Rana rugosa got1 gene for glutamate oxaloacetate transaminase, partial cds
Unigene39827_All	10.5523	8.7879	10.3058	7.981	8.4239	2.1854	-0.970367	0.00130419	Rana temporaria microsatellite RtR sequence
CL10825.Contig3_All	20.2254	17.7012	18.3722	18.9505	18.7144	14.6141	-0.970707	0.00127457	Dicentrarchus labrax chromosome sequence corresponding to linkage group 1, top part, complete sequence
Unigene16414_All	20.1466	18.4475	18.5107	17.7942	17.2027	12.0125	-0.970832	0.00126371	Xenopus laevis RIB43A domain with coiled-coils 2 (ribc2), mRNA
Unigene20785_All	2.2394	1.649	1.947	2.1823	1.5705	0.5045	-0.970956	0.00125308	Xenopus (Silurana) tropicalis Rho/Rac guanine nucleotide exchange factor (GEF) 2 (arhgef2), mRNA
Unigene6866_All	7.9121	7.0075	7.4593	7.5879	7.1048	5.9748	-0.971356	0.00121898	Mus musculus chromosome 12, clone RP24-142L2, complete sequence
Unigene7349_All	6.6855	5.6614	5.7234	6.1303	5.7666	3.9392	-0.971677	0.00119195	Meristogenys maryatiae RH1 gene for rhodopsin, partial cds, specimen_voucher: UMS:BORNEENSIS 8132
CL10292.Contig10_All	12.9653	9.4955	11.1617	12.4386	10.9675	5.1623	-0.972035	0.00116217	R.catesbeiana gast gene, exon 2 (and joined CDS)
Unigene49777_All	56.9561	53.5748	54.1087	57.9685	53.4731	38.1191	-0.972324	0.00113834	Xenopus (Silurana) tropicalis Rtf1, Paf1/RNA polymerase II complex component, homolog (rtf1), mRNA >gi|49899961|gb|BC076973.1| Xenopus tropicalis MGC89486 protein, mRNA (cDNA clone MGC:89486 IMAGE:6992115), complete cds
Unigene32487_All	7.8468	5.2217	7.1205	5.7619	6.2522	1.8074	-0.9726	0.00111583	Homo sapiens BAC clone RP11-350H23 from 2, complete sequence
Unigene10309_All	4.5259	3.0548	4.1765	3.6019	3.3362	1.3457	-0.973373	0.00105408	Rana catesbeiana smooth muscle alpha actin gene, complete cds
Unigene37525_All	7.4942	5.9662	7.3267	7.5839	6.893	3.4996	-0.974408	0.000974055	Xenopus laevis nuclear fragile X mental retardation protein interacting protein 2 (nufip2), mRNA
Unigene21724_All	27.0106	22.8161	22.2915	25.5921	23.4363	9.5422	-0.974663	0.000954845	PREDICTED: Xenopus (Silurana) tropicalis DNA topoisomerase 1-like (LOC100496521), mRNA
CL43.Contig6_All	1.7141	1.3391	1.4619	1.45	1.5672	0.6371	-0.976148	0.000846594	Xenopus (Silurana) tropicalis growth factor receptor-bound protein 10 (grb10), mRNA >gi|183986163|gb|BC166203.1| Xenopus tropicalis growth factor receptor-bound protein 10, mRNA (cDNA clone MGC:185053 IMAGE:7689616), complete cds
Unigene37276_All	7.3575	6.6689	6.9283	7.0155	6.0288	3.6287	-0.977513	0.000752811	PREDICTED: Xenopus (Silurana) tropicalis hypothetical protein LOC100496327 (LOC100496327), mRNA
Unigene33432_All	39.5247	37.4931	37.6949	37.421	35.2759	25.2432	-0.979987	0.000596745	Bombina orientalis DnaJC7 mRNA, complete cds
Unigene55610_All	4.4385	3.2296	4.4682	4.0493	3.3997	1.1232	-0.980609	0.000560363	PREDICTED: Ovis aries dynein, axonemal, heavy chain 1 (DNAH1), mRNA
Unigene33462_All	7.6207	6.74	7.8039	7.5544	7.433	3.7766	-0.981485	0.000511035	Rana rugosa got1 gene for glutamate oxaloacetate transaminase, partial cds
CL2955.Contig1_All	6	4.8831	5.1453	4.6198	4.8571	0.9728	-0.983369	0.000412606	PREDICTED: Anolis carolinensis heterochromatin protein 1-binding protein 3-like (LOC100556415), mRNA
Unigene21899_All	80.2848	58.119	72.8689	76.3823	67.8448	27.2634	-0.984127	0.000375906	Xenopus laevis syndecan-2, mRNA (cDNA clone MGC:79929 IMAGE:4173970), complete cds
Unigene12256_All	10.3683	7.8289	9.3175	8.5267	7.5952	3.0077	-0.988145	0.000209968	Xenopus laevis uncharacterized protein MGC68706 (MGC68706), mRNA
Unigene13029_All	26.5574	21.6273	22.8846	22.5748	22.3429	10.0853	-0.992097	9.34398e-05	Rana rugosa got1 gene for glutamate oxaloacetate transaminase, partial cds
CL951.Contig1_All	1.5	1.072	1.2435	1.2038	1.1798	0.1312	-0.996305	2.04595e-05	Mus musculus BAC clone RP24-469G14 from chromosome 1, complete sequence
